# Supplementary material for: Monitoring Progression in Hypertensive Patients with Dyslipidemia Using Optical Coherence Tomography Angiography: Can A.I. Be Improved?
Source: J Clin Med. 2024 Dec 13;13(24):7584. doi: 10.3390/jcm13247584 (PMC11678628; doi:10.3390/jcm13247584)
Supplement: Supplementary file 1 [file jcm-13-07584-s001.zip]

Archive with 1 entries (1 files):
- jcm-3244718-supplementary.pdf
